# Supplementary material for: Immunogenicity and Safety According to Immunosuppressive Drugs and Different COVID-19 Vaccine Platforms in Immune-Mediated Disease: Data from SAFER Cohort
Source: Vaccines (Basel). 2024 Dec 3;12(12):1367. doi: 10.3390/vaccines12121367 (PMC11680192; doi:10.3390/vaccines12121367)
Supplement: Supplementary file 1 [file vaccines-12-01367-s001.zip]

Archive with 1 entries (1 files):
- vaccines-3313580-supplementary.pdf
